# Supplementary material for: Heavy metal pollution and ecological risk assessment in brownfield soil from Xi’an, China: An integrated analysis of man-land interrelations
Source: PLoS One. 2020 Nov 2;15(11):e0241398. doi: 10.1371/journal.pone.0241398 (PMC7605699; doi:10.1371/journal.pone.0241398)
Supplement: S1 Data — Please see text for explanation of the principal data collected from the samples. (XLSX) [file pone.0241398.s001.xlsx]

## Sheet: Concentration
	Concentration(mg/kg)
	Cd			Mean	Cr			Mean	Cu			Mean	Ni			Mean	Pb			Mean	Zn			Mean	Hg			Mean	As			Mean
Sample Points	ps1	ps2	ps3		ps1	ps2	ps3		ps1	ps2	ps3		ps1	ps2	ps3		ps1	ps2	ps3		ps1	ps2	ps3		ps1	ps2	ps3		ps1	ps2	ps3
1	< LOD	< LOD	< LOD	< LOD	101.43	115.26	118.7	111.8	15.53	21.7	14.1	17.11	69.42	62.89	75.62	69.31	50.62	52.36	49	50.66	67.32	74.52	82.35	74.73	1.06	1.15	1.24	1.15	4.51	4.37	4.62	4.5
2	< LOD	< LOD	< LOD	< LOD	< LOD	< LOD	< LOD	< LOD	35.84	30.74	32.39	32.99	213.93	180.44	212.32	202.23	42.75	25.97	36.7	35.14	121.74	124.69	102.92	116.45	1.7	2.39	2.21	2.1	11.74	8.9	9.66	10.1
3	< LOD	< LOD	< LOD	< LOD	< LOD	< LOD	< LOD	< LOD	39.14	48.59	48.14	45.29	60.37	66.26	47.88	58.17	38.64	30.7	38.32	35.89	76.57	70.41	75.68	74.22	2.36	1.77	2.44	2.19	10.85	12.62	11.03	11.5
4	< LOD	< LOD	< LOD	< LOD	95.8	101.21	189.84	128.95	26.95	23.19	24.29	24.81	57.68	76.11	75.7	69.83	367.82	314.65	226.42	302.96	173.32	156.28	128.89	152.83	3.11	2.45	3.29	2.95	13.58	12.89	9.83	12.1
5	< LOD	< LOD	< LOD	< LOD	< LOD	< LOD	< LOD	< LOD	17.74	25.8	17.72	20.42	133.9	125.49	152.44	137.28	598.74	669.85	668.29	645.63	240.46	312.52	358.22	303.73	3.17	2.69	2.18	2.68	10.95	9.34	12.41	10.9
6	< LOD	< LOD	< LOD	< LOD	158.24	209.13	147.31	171.56	14.23	20.69	17.99	17.64	83.28	67.04	72.16	74.16	40.55	44.37	53.42	46.11	86.28	85.84	61.64	77.92	2.27	2.49	1.9	2.22	8.05	10.08	9.17	9.1
7	< LOD	< LOD	< LOD	< LOD	< LOD	< LOD	< LOD	< LOD	28.49	21.4	23.67	24.52	59.89	56.16	47.63	54.56	21.13	26.52	14.44	20.7	67.24	62.86	55.69	61.93	2.69	2.6	1.94	2.41	11	9.21	12.49	10.9
8	< LOD	< LOD	< LOD	< LOD	< LOD	< LOD	< LOD	< LOD	163.16	142.89	155.23	153.76	34.23	40.79	54.13	43.05	110.38	121.88	156.54	129.6	247.01	280.23	301.09	276.11	0.67	0.55	0.76	0.66	9	8.13	8.37	8.5
9	< LOD	< LOD	< LOD	< LOD	< LOD	< LOD	< LOD	< LOD	45.24	43.79	42.55	43.86	28.42	37.27	30.07	31.92	43.57	29.65	38.02	37.08	72.55	84.89	74.4	77.28	0.37	0.32	0.42	0.37	10.01	10.56	8.23	9.6
10	< LOD	< LOD	< LOD	< LOD	< LOD	< LOD	< LOD	< LOD	< LOD	< LOD	< LOD	< LOD	27.52	26.33	42.88	32.24	20.93	21.65	20.59	21.06	67.84	61.45	62.38	63.89	0.74	0.77	0.8	0.77	13.26	13.16	13.48	13.3
11	< LOD	< LOD	< LOD	< LOD	< LOD	< LOD	< LOD	< LOD	17.43	13.1	21.92	17.48	34.19	24.13	37.8	32.04	27.85	35.09	29.4	30.78	102.32	92.18	90.68	95.06	0.87	0.9	0.6	0.79	8.62	10.07	8.61	9.1
12	< LOD	< LOD	< LOD	< LOD	< LOD	< LOD	< LOD	< LOD	11.28	11.15	18.67	13.7	26.94	48.77	41.26	38.99	25.71	42.41	33.61	33.91	50.65	58.87	70.72	60.08	0.1	0.12	0.11	0.11	12.52	10.96	11.32	11.6
13	< LOD	< LOD	< LOD	< LOD	< LOD	< LOD	< LOD	< LOD	203.81	180.1	184.56	189.49	35.95	47.25	37.79	40.33	104.96	113.89	107.67	108.84	230.29	270.34	265.36	255.33	0.11	0.12	0.16	0.13	9.67	12.4	12.13	11.4
14	< LOD	< LOD	< LOD	< LOD	< LOD	< LOD	< LOD	< LOD	< LOD	< LOD	< LOD	< LOD	43.58	44.33	56.39	48.1	108.19	115.95	96.92	107.02	161.55	141.77	90.46	131.26	0.1	0.12	0.11	0.11	10.85	12.86	11.99	11.9
15	< LOD	< LOD	< LOD	< LOD	< LOD	< LOD	< LOD	< LOD	59.64	46.7	55.51	53.95	43.82	33.89	28.76	35.49	998	1167.78	1353.7	1173.16	123.8	97.75	67.56	96.37	0.03	0.05	0.03	0.04	16.74	16.93	16.43	16.7
16	< LOD	< LOD	< LOD	< LOD	< LOD	< LOD	< LOD	< LOD	82.77	64.15	74.87	73.93	41.36	39.66	45.28	42.1	1826.15	1681.43	1856.71	1788.1	83.95	117.35	129.63	110.31	0.06	0.06	0.09	0.07	11.74	10.8	13.76	12.1
17	< LOD	< LOD	< LOD	< LOD	< LOD	< LOD	< LOD	< LOD	< LOD	< LOD	< LOD	< LOD	85.9	73.73	87.27	82.3	81.32	116.3	67.25	88.29	137.82	160.28	91.15	129.75	0.07	0.08	0.09	0.08	12.68	12.4	14.82	13.3
18	< LOD	< LOD	< LOD	< LOD	< LOD	< LOD	< LOD	< LOD	15.65	13.12	21.58	16.78	434.23	401.97	419.33	418.51	154.02	108.66	121.83	128.17	726.11	684.74	657.8	689.55	0.04	0.04	0.06	0.05	10.7	10.11	8.59	9.8
19	0.24	0.16	0.19	0.2	55.52	40.13	29.95	41.87	22.03	25.25	29.91	25.73	35.07	25.67	30.88	30.54	22.68	24.61	26.87	24.72	93.8	85.25	66.59	81.88	0.32	0.21	0.22	0.25	11.06	12.25	13.29	12.2
20	0.43	0.19	0.22	0.28	56.37	42.97	62.14	53.83	29.01	27.81	35.7	30.84	41.44	45.03	22.34	36.27	31.49	29.05	30.78	30.44	115.35	118.32	99	110.89	0.04	0.07	0.06	0.06	13.07	12.86	16.07	14
21	0.22	0.17	0.68	0.36	49.69	43.06	38.01	43.59	97.29	102.6	76.2	92.03	33.08	30.28	27.7	30.35	309.12	323.38	280.13	304.21	200.05	201.16	157.57	186.26	0.06	0.03	0.04	0.04	15.64	15.56	16.8	16
22	0.25	0.4	0.12	0.26	48.14	70.11	60.08	59.44	46.06	58.33	51.19	51.86	30.87	34.98	38.22	34.69	101.44	99.04	93.4	97.96	121.56	102.73	106.67	110.32	0.51	0.43	0.35	0.43	13.88	12.82	15	13.9
23	< LOD	< LOD	< LOD	< LOD	< LOD	< LOD	< LOD	< LOD	28.32	30.39	32.1	30.27	31	30.29	38.31	33.2	49.3	34.86	35.15	39.77	114.04	132.4	94.18	113.54	0.35	0.36	0.31	0.34	11.58	11.67	10.05	11.1
24	< LOD	< LOD	< LOD	< LOD	< LOD	< LOD	< LOD	< LOD	26.88	23.7	23.24	24.61	35.44	30.3	48.38	38.04	32.07	39.75	26.54	32.79	69.51	61.24	74.78	68.51	0.27	0.29	0.34	0.3	13.25	12.36	9.19	11.6
25	< LOD	< LOD	< LOD	< LOD	< LOD	< LOD	< LOD	< LOD	39.51	43.11	40.08	40.9	49.03	57.65	40.23	48.97	40.95	23.72	28.5	31.06	88.84	107.39	76.23	90.82	0.41	0.33	0.36	0.37	11.19	12.1	12.71	12
26	< LOD	< LOD	< LOD	< LOD	< LOD	< LOD	< LOD	< LOD	24.35	19.48	22.87	22.23	46.2	44.74	45.2	45.38	10.56	12.55	11.58	11.56	57.14	49.14	54.94	53.74	0.38	0.27	0.28	0.31	10.01	8.86	9.03	9.3
	*ps=parallel sample

## Sheet: CPI
		Concentration(mg/kg)								Pollution Index
Sample Points	Area	Mean_Cd	Mean_Cr	Mean_Cu	Mean_Ni	Mean_Pb	Mean_Zn	Mean_Hg	Mean_As	P Cd	P Cr	P Cu	P Ni	P Pb	P Zn	P Hg	P As	Pmax	Pave	CPI
1	A	< LOD	111.8	17.11	69.31	50.66	74.73	1.15	4.5	/	0.37	0.17	1.39	0.17	0.3	2.3	0.18	2.3	0.7	1.44
2		< LOD	< LOD	32.99	202.23	35.14	116.45	2.1	10.1	/	/	0.33	4.04	0.12	0.47	4.2	0.4	4.2	1.59	5.04
3		< LOD	< LOD	45.29	58.17	35.89	74.22	2.19	11.5	/	/	0.45	1.16	0.12	0.3	4.38	0.46	4.38	1.15	5.12
4		< LOD	128.95	24.81	69.83	302.96	152.83	2.95	12.1	/	0.43	0.25	1.4	1.01	0.61	5.9	0.48	5.9	1.44	9.22
5		< LOD	< LOD	20.42	137.28	645.63	303.73	2.68	10.9	/	/	0.2	2.75	2.15	1.21	5.36	0.44	5.36	2.02	8.2
6		< LOD	171.56	17.64	74.16	46.11	77.92	2.22	9.1	/	0.57	0.18	1.48	0.15	0.31	4.44	0.36	4.44	1.07	5.22
7		< LOD	< LOD	24.52	54.56	20.7	61.93	2.41	10.9	/	/	0.25	1.09	0.07	0.25	4.82	0.44	4.82	1.15	6.14
8	B	< LOD	< LOD	153.76	43.05	129.6	276.11	0.66	8.5	/	/	1.54	0.86	0.43	1.1	1.33	0.34	1.54	0.93	0.81
9		< LOD	< LOD	43.86	31.92	37.08	77.28	0.37	9.6	/	/	0.44	0.64	0.12	0.31	0.75	0.38	0.75	0.44	0.19
10		< LOD	< LOD	< LOD	32.24	21.06	63.89	0.77	13.3	/	/	/	0.64	0.07	0.26	1.55	0.53	1.55	0.61	0.69
11		< LOD	< LOD	17.48	32.04	30.78	95.06	0.79	9.1	/	/	0.17	0.64	0.1	0.38	1.58	0.36	1.58	0.54	0.7
12		< LOD	< LOD	13.7	38.99	33.91	60.08	0.11	11.6	/	/	0.14	0.78	0.11	0.24	0.22	0.46	0.78	0.33	0.18
13		< LOD	< LOD	189.49	40.33	108.84	255.33	0.13	11.4	/	/	1.89	0.81	0.36	1.02	0.26	0.46	1.89	0.8	1.06
14		< LOD	< LOD	< LOD	48.1	107.02	131.26	0.11	11.9	/	/	/	0.96	0.36	0.53	0.22	0.48	0.96	0.51	0.3
15	C	< LOD	< LOD	53.95	35.49	1173.16	96.37	0.04	16.7	/	/	0.54	0.71	3.91	0.39	0.07	0.67	3.91	1.05	4.1
16		< LOD	< LOD	73.93	42.1	1788.1	110.31	0.07	12.1	/	/	0.74	0.84	5.96	0.44	0.14	0.48	5.96	1.43	9.4
17		< LOD	< LOD	< LOD	82.3	88.29	129.75	0.08	13.3	/	/	/	1.65	0.29	0.52	0.15	0.53	1.65	0.63	0.78
18		< LOD	< LOD	16.78	418.51	128.17	689.55	0.05	9.8	/	/	0.17	8.37	0.43	2.76	0.09	0.39	8.37	2.03	18.55
19		0.2	41.87	25.73	30.54	24.72	81.88	0.25	12.2	0.33	0.14	0.26	0.61	0.08	0.33	0.5	0.49	0.61	0.34	0.12
20		0.28	53.83	30.84	36.27	30.44	110.89	0.06	14	0.47	0.18	0.31	0.73	0.1	0.44	0.12	0.56	0.73	0.36	0.16
21		0.36	43.59	92.03	30.35	304.21	186.26	0.04	16	0.59	0.15	0.92	0.61	1.01	0.75	0.08	0.64	1.01	0.59	0.35
22	D	0.26	59.44	51.86	34.69	97.96	110.32	0.43	13.9	0.43	0.2	0.52	0.69	0.33	0.44	0.85	0.56	0.85	0.5	0.24
23		< LOD	< LOD	30.27	33.2	39.77	113.54	0.34	11.1	/	/	0.3	0.66	0.13	0.45	0.68	0.44	0.68	0.45	0.17
24		< LOD	< LOD	24.61	38.04	32.79	68.51	0.3	11.6	/	/	0.25	0.76	0.11	0.27	0.6	0.46	0.76	0.41	0.19
25		< LOD	< LOD	40.9	48.97	31.06	90.82	0.37	12	/	/	0.41	0.98	0.1	0.36	0.73	0.48	0.98	0.51	0.31
26		< LOD	< LOD	22.23	45.38	11.56	53.74	0.31	9.3	/	/	0.22	0.91	0.04	0.21	0.63	0.37	0.91	0.4	0.25
	*CPI=Comprehensive pollution index

## Sheet: Igeo
	Concentration				Igeo					Concentration(mg/kg)				Igeo					Concentration(mg/kg)				Igeo					Concentration(mg/kg)				Igeo					Concentration(mg/kg)				Igeo					Concentration(mg/kg)
	Cd			Mean	Cd			Mean	SD	Cr			Mean	Igeo			Mean	SD	Cu			Mean	Igeo			Mean	SD	Ni			Mean	Igeo			Mean	SD	Pb			Mean	Igeo			Mean	SD	Zn			Mean
Sample Points	ps1	ps2	ps3		ps1	ps2	ps3			ps1	ps2	ps3		ps1	ps2	ps3			ps1	ps2	ps3		ps1	ps2	ps3			ps1	ps2	ps3		ps1	ps2	ps3			ps1	ps2	ps3		ps1	ps2	ps3			ps1	ps2	ps3
1	< LOD	< LOD	< LOD	< LOD	/	/	/	/	/	101.43	115.26	118.7	111.8	-0.07	0.12	0.16	0.07	0.12	15.53	21.7	14.1	17.11	-1.33	-0.85	-1.47	-1.21	0.33	69.42	62.89	75.62	69.31	-0.47	-0.61	-0.34	-0.47	0.13	50.62	52.36	49	50.66	-0.2	-0.15	-0.25	-0.2	0.05	67.32	74.52	82.35	74.73
2	< LOD	< LOD	< LOD	< LOD	/	/	/	/	/	< LOD	< LOD	< LOD	< LOD	/	/	/	/	/	35.84	30.74	32.39	32.99	-0.12	-0.34	-0.27	-0.24	0.11	213.93	180.44	212.32	202.23	1.16	0.91	1.15	1.07	0.14	42.75	25.97	36.7	35.14	-0.45	-1.16	-0.67	-0.76	0.37	121.74	124.69	102.92	116.45
3	< LOD	< LOD	< LOD	< LOD	/	/	/	/	/	< LOD	< LOD	< LOD	< LOD	/	/	/	/	/	39.14	48.59	48.14	45.29	0.01	0.32	0.3	0.21	0.18	60.37	66.26	47.88	58.17	-0.67	-0.53	-1	-0.74	0.24	38.64	30.7	38.32	35.89	-0.59	-0.92	-0.6	-0.71	0.19	76.57	70.41	75.68	74.22
4	< LOD	< LOD	< LOD	< LOD	/	/	/	/	/	95.8	101.21	189.84	128.95	-0.15	-0.07	0.84	0.21	0.55	26.95	23.19	24.29	24.81	-0.53	-0.75	-0.68	-0.66	0.11	57.68	76.11	75.7	69.83	-0.73	-0.33	-0.34	-0.47	0.23	367.82	314.65	226.42	302.96	2.66	2.43	1.96	2.35	0.36	173.32	156.28	128.89	152.83
5	< LOD	< LOD	< LOD	< LOD	/	/	/	/	/	< LOD	< LOD	< LOD	< LOD	/	/	/	/		17.74	25.8	17.72	20.42	-1.14	-0.6	-1.14	-0.96	0.31	133.9	125.49	152.44	137.28	0.48	0.39	0.67	0.51	0.14	598.74	669.85	668.29	645.63	3.36	3.52	3.52	3.47	0.09	240.46	312.52	358.22	303.73
6	< LOD	< LOD	< LOD	< LOD	/	/	/	/	/	158.24	209.13	147.31	171.56	0.58	0.98	0.47	0.68	0.27	14.23	20.69	17.99	17.64	-1.45	-0.91	-1.12	-1.16	0.27	83.28	67.04	72.16	74.16	-0.21	-0.52	-0.41	-0.38	0.16	40.55	44.37	53.42	46.11	-0.52	-0.39	-0.12	-0.35	0.2	86.28	85.84	61.64	77.92
7	< LOD	< LOD	< LOD	< LOD	/	/	/	/	/	< LOD	< LOD	< LOD	< LOD	/	/	/	/	/	28.49	21.4	23.67	24.52	-0.45	-0.87	-0.72	-0.68	0.21	59.89	56.16	47.63	54.56	-0.68	-0.77	-1.01	-0.82	0.17	21.13	26.52	14.44	20.7	-1.46	-1.13	-2.01	-1.54	0.44	67.24	62.86	55.69	61.93
8	< LOD	< LOD	< LOD	< LOD	/	/	/	/	/	< LOD	< LOD	< LOD	< LOD	/	/	/	/	/	163.16	142.89	155.23	153.76	2.06	1.87	1.99	1.98	0.1	34.23	40.79	54.13	43.05	-1.49	-1.23	-0.83	-1.18	0.33	110.38	121.88	156.54	129.6	0.92	1.07	1.43	1.14	0.26	247.01	280.23	301.09	276.11
9	< LOD	< LOD	< LOD	< LOD	/	/	/	/	/	< LOD	< LOD	< LOD	< LOD	/	/	/	/	/	45.24	43.79	42.55	43.86	0.21	0.17	0.13	0.17	0.04	28.42	37.27	30.07	31.92	-1.76	-1.37	-1.67	-1.6	0.21	43.57	29.65	38.02	37.08	-0.42	-0.97	-0.61	-0.67	0.28	72.55	84.89	74.4	77.28
10	< LOD	< LOD	< LOD	< LOD	/	/	/	/	/	< LOD	< LOD	< LOD	< LOD	/	/	/	/	/	< LOD	< LOD	< LOD	< LOD	/	/	/	/	/	27.52	26.33	42.88	32.24	-1.8	-1.87	-1.16	-1.61	0.39	20.93	21.65	20.59	21.06	-1.48	-1.43	-1.5	-1.47	0.04	67.84	61.45	62.38	63.89
11	< LOD	< LOD	< LOD	< LOD	/	/	/	/	/	< LOD	< LOD	< LOD	< LOD	/	/	/	/	/	17.43	13.1	21.92	17.48	-1.16	-1.57	-0.83	-1.19	0.37	34.19	24.13	37.8	32.04	-1.49	-1.99	-1.34	-1.61	0.34	27.85	35.09	29.4	30.78	-1.06	-0.73	-0.99	-0.93	0.17	102.32	92.18	90.68	95.06
12	< LOD	< LOD	< LOD	< LOD	/	/	/	/	/	< LOD	< LOD	< LOD	< LOD	/	/	/	/	/	11.28	11.15	18.67	13.7	-1.79	-1.81	-1.06	-1.55	0.42	26.94	48.77	41.26	38.99	-1.83	-0.98	-1.22	-1.34	0.44	25.71	42.41	33.61	33.91	-1.18	-0.46	-0.79	-0.81	0.36	50.65	58.87	70.72	60.08
13	< LOD	< LOD	< LOD	< LOD	/	/	/	/	/	< LOD	< LOD	< LOD	< LOD	/	/	/	/	/	203.81	180.1	184.56	189.49	2.39	2.21	2.24	2.28	0.09	35.95	47.25	37.79	40.33	-1.42	-1.02	-1.35	-1.26	0.21	104.96	113.89	107.67	108.84	0.85	0.97	0.89	0.9	0.06	230.29	270.34	265.36	255.33
14	< LOD	< LOD	< LOD	< LOD	/	/	/	/	/	< LOD	< LOD	< LOD	< LOD	/	/	/	/	/	< LOD	< LOD	< LOD	< LOD	/	/	/	/	/	43.58	44.33	56.39	48.1	-1.14	-1.11	-0.77	-1.01	0.21	108.19	115.95	96.92	107.02	0.89	0.99	0.74	0.87	0.13	161.55	141.77	90.46	131.26
15	< LOD	< LOD	< LOD	< LOD	/	/	/	/	/	< LOD	< LOD	< LOD	< LOD	/	/	/	/	/	59.64	46.7	55.51	53.95	0.61	0.26	0.51	0.46	0.18	43.82	33.89	28.76	35.49	-1.13	-1.5	-1.74	-1.46	0.31	998	1167.78	1353.7	1173.16	4.1	4.33	4.54	4.32	0.22	123.8	97.75	67.56	96.37
16	< LOD	< LOD	< LOD	< LOD	/	/	/	/	/	< LOD	< LOD	< LOD	< LOD	/	/	/	/	/	82.77	64.15	74.87	73.93	1.09	0.72	0.94	0.91	0.19	41.36	39.66	45.28	42.1	-1.21	-1.28	-1.08	-1.19	0.1	1826.15	1681.43	1856.71	1788.1	4.97	4.85	5	4.94	0.08	83.95	117.35	129.63	110.31
17	< LOD	< LOD	< LOD	< LOD	/	/	/	/	/	< LOD	< LOD	< LOD	< LOD	/	/	/	/	/	< LOD	< LOD	< LOD	< LOD	/	/	/	/	/	85.9	73.73	87.27	82.3	-0.16	-0.38	-0.14	-0.23	0.13	81.32	116.3	67.25	88.29	0.48	1	0.21	0.56	0.4	137.82	160.28	91.15	129.75
18	< LOD	< LOD	< LOD	< LOD	/	/	/	/	/	< LOD	< LOD	< LOD	< LOD	/	/	/	/	/	15.65	13.12	21.58	16.78	-1.32	-1.57	-0.85	-1.25	0.36	434.23	401.97	419.33	418.51	2.18	2.07	2.13	2.12	0.06	154.02	108.66	121.83	128.17	1.4	0.9	1.07	1.12	0.26	726.11	684.74	657.8	689.55
19	0.24	0.16	0.19	0.2	-0.84	-1.43	-1.15	-1.14	0.29	55.52	40.13	29.95	41.87	-0.94	-1.4	-1.83	-1.39	0.45	22.03	25.25	29.91	25.73	-0.82	-0.63	-0.38	-0.61	0.22	35.07	25.67	30.88	30.54	-1.45	-1.9	-1.64	-1.66	0.23	22.68	24.61	26.87	24.72	-1.36	-1.24	-1.12	-1.24	0.12	93.8	85.25	66.59	81.88
20	0.43	0.19	0.22	0.28	0	-1.18	-0.95	-0.71	0.63	56.37	42.97	62.14	53.83	-0.91	-1.31	-0.77	-1	0.28	29.01	27.81	35.7	30.84	-0.43	-0.49	-0.13	-0.35	0.19	41.44	45.03	22.34	36.27	-1.21	-1.09	-2.1	-1.47	0.55	31.49	29.05	30.78	30.44	-0.89	-1	-0.92	-0.94	0.06	115.35	118.32	99	110.89
21	0.22	0.17	0.68	0.36	-0.97	-1.34	0.66	-0.55	1.06	49.69	43.06	38.01	43.59	-1.1	-1.3	-1.48	-1.29	0.19	97.29	102.6	76.2	92.03	1.32	1.4	0.97	1.23	0.23	33.08	30.28	27.7	30.35	-1.54	-1.66	-1.79	-1.66	0.13	309.12	323.38	280.13	304.21	2.41	2.47	2.27	2.38	0.11	200.05	201.16	157.57	186.26
22	0.25	0.4	0.12	0.26	-0.78	-0.1	-1.88	-0.92	0.9	48.14	70.11	60.08	59.44	-1.14	-0.6	-0.82	-0.85	0.27	46.06	58.33	51.19	51.86	0.24	0.58	0.39	0.4	0.17	30.87	34.98	38.22	34.69	-1.64	-1.46	-1.33	-1.47	0.15	101.44	99.04	93.4	97.96	0.8	0.77	0.68	0.75	0.06	121.56	102.73	106.67	110.32
23	< LOD	< LOD	< LOD	< LOD	/	/	/	/	/	< LOD	< LOD	< LOD	< LOD	/	/	/	/	/	28.32	30.39	32.1	30.27	-0.46	-0.36	-0.28	-0.37	0.09	31	30.29	38.31	33.2	-1.63	-1.66	-1.33	-1.54	0.19	49.3	34.86	35.15	39.77	-0.24	-0.74	-0.73	-0.57	0.29	114.04	132.4	94.18	113.54
24	< LOD	< LOD	< LOD	< LOD	/	/	/	/	/	< LOD	< LOD	< LOD	< LOD	/	/	/	/	/	26.88	23.7	23.24	24.61	-0.54	-0.72	-0.75	-0.67	0.11	35.44	30.3	48.38	38.04	-1.44	-1.66	-0.99	-1.36	0.34	32.07	39.75	26.54	32.79	-0.86	-0.55	-1.13	-0.85	0.29	69.51	61.24	74.78	68.51
25	< LOD	< LOD	< LOD	< LOD	/	/	/	/	/	< LOD	< LOD	< LOD	< LOD	/	/	/	/	/	39.51	43.11	40.08	40.9	0.02	0.14	0.04	0.07	0.07	49.03	57.65	40.23	48.97	-0.97	-0.74	-1.25	-0.99	0.26	40.95	23.72	28.5	31.06	-0.51	-1.3	-1.03	-0.94	0.4	88.84	107.39	76.23	90.82
26	< LOD	< LOD	< LOD	< LOD	/	/	/	/	/	< LOD	< LOD	< LOD	< LOD	/	/	/	/	/	24.35	19.48	22.87	22.23	-0.68	-1	-0.77	-0.82	0.17	46.2	44.74	45.2	45.38	-1.06	-1.1	-1.09	-1.08	0.02	10.56	12.55	11.58	11.56	-2.46	-2.21	-2.33	-2.34	0.12	57.14	49.14	54.94	53.74
	*ps=parallel sample
[truncated: 23 more columns]

## Sheet: RI
	Efi Cd			Efi Cr			Efi Cu			Efi Ni			Efi Pb			Efi Zn			Efi Hg			Efi As			RI
Sample Points	ps1	ps2	ps3	ps1	ps2	ps3	ps1	ps2	ps3	ps1	ps2	ps3	ps1	ps2	ps3	ps1	ps2	ps3	ps1	ps2	ps3	ps1	ps2	ps3	ps1	ps2	ps3	Mean	SD
1	/	/	/	2.87	3.26	3.35	2.99	4.17	2.71	5.42	4.91	5.91	6.52	6.75	6.31	2.16	2.39	2.64	652.31	707.69	763.08	4.03	3.9	4.13	676.29	733.07	788.13	732.5	55.92
2	/	/	/	/	/	/	6.89	5.91	6.23	16.71	14.1	16.59	5.51	3.35	4.73	3.9	4	3.3	1046.15	1470.77	1360	10.48	7.95	8.63	1089.65	1506.07	1399.47	1331.73	216.31
3	/	/	/	/	/	/	7.53	9.34	9.26	4.72	5.18	3.74	4.98	3.96	4.94	2.45	2.26	2.43	1452.31	1089.23	1501.54	9.69	11.27	9.85	1481.67	1121.23	1531.75	1378.22	223.96
4	/	/	/	2.71	2.86	5.36	5.18	4.46	4.67	4.51	5.95	5.91	47.4	40.55	29.18	5.56	5.01	4.13	1913.85	1507.69	2024.62	12.13	11.51	8.78	1991.32	1578.02	2082.65	1884	268.89
5	/	/	/	/	/	/	3.41	4.96	3.41	10.46	9.8	11.91	77.16	86.32	86.12	7.71	10.02	11.48	1950.77	1655.38	1341.54	9.78	8.34	11.08	2059.28	1774.83	1465.54	1766.55	296.96
6	/	/	/	4.47	5.91	4.16	2.74	3.98	3.46	6.51	5.24	5.64	5.23	5.72	6.88	2.77	2.75	1.98	1396.92	1532.31	1169.23	7.19	9	8.19	1425.81	1564.9	1199.54	1396.75	184.41
7	/	/	/	/	/	/	5.48	4.11	4.55	4.68	4.39	3.72	2.72	3.42	1.86	2.16	2.01	1.78	1655.38	1600	1193.85	9.82	8.22	11.15	1680.24	1622.16	1216.92	1506.44	252.41
8	/	/	/	/	/	/	31.38	27.48	29.85	2.67	3.19	4.23	14.22	15.71	20.17	7.92	8.98	9.65	414.15	340.31	469.54	8.04	7.26	7.47	478.38	402.92	540.92	474.07	69.1
9	/	/	/	/	/	/	8.7	8.42	8.18	2.22	2.91	2.35	5.62	3.82	4.9	2.33	2.72	2.38	230.15	199.38	260.92	8.94	9.43	7.35	257.95	226.69	286.09	256.91	29.71
10	/	/	/	/	/	/	/	/	/	2.15	2.06	3.35	2.7	2.79	2.65	2.17	1.97	2	457.85	476.31	494.77	11.84	11.75	12.04	476.71	494.87	514.81	495.46	19.06
11	/	/	/	/	/	/	3.35	2.52	4.21	2.67	1.89	2.95	3.59	4.52	3.79	3.28	2.95	2.91	534.77	553.23	368.62	7.7	8.99	7.69	555.36	574.1	390.17	506.54	101.22
12	/	/	/	/	/	/	2.17	2.14	3.59	2.1	3.81	3.22	3.31	5.47	4.33	1.62	1.89	2.27	61.54	73.85	67.69	11.18	9.79	10.11	81.93	96.94	91.21	90.03	7.58
13	/	/	/	/	/	/	39.19	34.63	35.49	2.81	3.69	2.95	13.53	14.68	13.87	7.38	8.66	8.5	67.08	73.85	97.23	8.63	11.07	10.83	138.62	146.58	168.89	151.36	15.69
14	/	/	/	/	/	/	/	/	/	3.4	3.46	4.41	13.94	14.94	12.49	5.18	4.54	2.9	62.77	73.85	70.15	9.69	11.48	10.71	94.98	108.28	100.65	101.3	6.67
15	/	/	/	/	/	/	11.47	8.98	10.67	3.42	2.65	2.25	128.61	150.49	174.45	3.97	3.13	2.17	18.46	30.77	19.08	14.95	15.12	14.67	180.88	211.13	223.28	205.1	21.84
16	/	/	/	/	/	/	15.92	12.34	14.4	3.23	3.1	3.54	235.33	216.68	239.27	2.69	3.76	4.15	36.92	36.92	55.38	10.48	9.64	12.29	304.57	282.44	329.03	305.35	23.3
17	/	/	/	/	/	/	/	/	/	6.71	5.76	6.82	10.48	14.99	8.67	4.42	5.14	2.92	43.08	49.23	52.31	11.32	11.07	13.23	76.01	86.19	83.95	82.05	5.35
18	/	/	/	/	/	/	3.01	2.52	4.15	33.92	31.4	32.76	19.85	14	15.7	23.27	21.95	21.08	24.62	24.62	35.69	9.55	9.03	7.67	114.22	103.52	117.05	111.6	7.14
19	25.12	16.75	20.27	1.57	1.13	0.85	4.24	4.86	5.75	2.74	2.01	2.41	2.92	3.17	3.46	3.01	2.73	2.13	196.92	128.62	134.15	9.88	10.94	11.87	246.39	170.2	180.9	199.16	41.25
20	45.01	19.89	23.25	1.59	1.21	1.76	5.58	5.35	6.87	3.24	3.52	1.75	4.06	3.74	3.97	3.7	3.79	3.17	24.62	43.08	39.38	11.67	11.48	14.35	99.46	92.06	94.49	95.34	3.77
21	23.03	17.79	70.86	1.4	1.22	1.07	18.71	19.73	14.65	2.58	2.37	2.16	39.84	41.67	36.1	6.41	6.45	5.05	36.92	18.46	24.62	13.96	13.89	15	142.86	121.58	169.52	144.65	24.02
22	26.17	41.87	12.23	1.36	1.98	1.7	8.86	11.22	9.84	2.41	2.73	2.99	13.07	12.76	12.04	3.9	3.29	3.42	311.38	262.15	212.92	12.39	11.45	13.39	379.54	347.46	268.53	331.84	57.13
23	/	/	/	/	/	/	5.45	5.85	6.17	2.42	2.37	2.99	6.35	4.49	4.53	3.66	4.24	3.02	215.38	221.54	190.77	10.34	10.42	8.97	243.6	248.9	216.46	236.32	17.41
24	/	/	/	/	/	/	5.17	4.56	4.47	2.77	2.37	3.78	4.13	5.12	3.42	2.23	1.96	2.4	166.15	178.46	209.23	11.83	11.04	8.21	192.28	203.51	231.5	209.1	20.2
25	/	/	/	/	/	/	7.6	8.29	7.71	3.83	4.5	3.14	5.28	3.06	3.67	2.85	3.44	2.44	252.31	203.08	222.15	9.99	10.8	11.35	281.85	233.17	250.47	255.16	24.68
26	/	/	/	/	/	/	4.68	3.75	4.4	3.61	3.5	3.53	1.36	1.62	1.49	1.83	1.58	1.76	236.31	168.62	174.77	8.94	7.91	8.06	256.73	186.96	194.01	212.57	38.41
	*ps=parallel sample
